# Supplementary material for: Impact of Routine Management Procedures on the Welfare of Suckling Piglets
Source: Vet Sci. 2022 Jan 17;9(1):32. doi: 10.3390/vetsci9010032 (PMC8778417; doi:10.3390/vetsci9010032)
Supplement: Supplementary file 1 [file vetsci-09-00032-s001.zip]

Archive with 1 entries (1 files):
- vetsci-1508678-supplementary.pdf
